# Supplementary material for: Single-nucleus sequencing reveals enriched expression of genetic risk factors in extratelencephalic neurons sensitive to degeneration in ALS
Source: Nat Aging. 2024 Jun 21;4(7):984–97. doi: 10.1038/s43587-024-00640-0 (PMC11257952; doi:10.1038/s43587-024-00640-0)
Supplement: Supplementary file 4 — Source data tables: (1) Patient information. (2) Disease-associated genes used for module scores. (3) Genes upregulated in each neuronal subtype in patients with ALS. (4) Genes used for oligodendrocytes module scores. [file 43587_2024_640_MOESM4_ESM.xlsx]

## Sheet: Tab1 - Patients information
Case	Disease status	Age	Sex	Subset	Duration	Pathology	Other Neuropathology
FC1	ALS		F	bulbar		TDP confirmed
FC2	ALS		M	limb		TDP confirmed
FC17	ALS	average=60.8+/-6.9	F	limb	average=3.875 +/- 2.59	TDP confirmed	ADNC changes (Braak II/VI; CERAD: B), CAA
FC19	ALS	years	M	n/a	years	Ubiquitin inclusion, extensive neuronal loss
FC21	ALS		F	limb		TDP confirmed
FC11	control		F
FC12	control	average=64.3+/-13.05	M
FC13	control	years	M

## Sheet: Tab2 - disease gene scores
ALS-FTD	AD	MS
ALS2	ABCA7	CLEC16A
ALS3	ABI3	CD58
ALS6	ACE	IL2RA
ALS7	ACP2	EOMES
ANG	ADAM10	TNFRSF1A
ANXA11	ADAMST1	ILDR1
ARHGEF28	ADAMTS1	FAM213B
ATXN2	ADAMTS4	IL20RA
C19orf12	AGFG2	TAGAP
C21orf2	ALPK2	SP140
C9orf72	APH1B	RGS21
CCNF	APOE	TNFSF14
CFAP410	BCAM	C1orf52
CHCHD10	BCL3	VMP1
CHMP2B	BIN1	OS9
CHRNA4	BZRAP1-AS1	LINC01146
CHRNB4	C1QTNF4	EVI5
DAO	C4A	TIMMDC1
DCTN1	C7orf43	CD6
ELP3	CASS4	LINC00271
EPHA4	CBLC	BACH2
ERBB4	CD2AP	IL7R
ERLIN2	CD33	STAT3
EWSR1	CD55	IL12A-AS1
FIG4	CEACAM20	NPEPPS
FUS	CEACAM22P	DDX6
GLE1	CELF1	MIR1208
GRN	CHRNA2	LINC00603
HNRNPA1	CKM	OLIG3
HNRNPA2B1	CLASRP	IFI30
KCNN1	CLNK	LOC102723854
KIF5A	CLPTM1	EPS15L1
MAPT	CLU	CLEC2D
MATR3	CNN2	PRM1
MOBP	CNTNAP2	ZMIZ1
NEFH	CR1	VCAM1
NEK1	ECHDC3	LOC102724874
OPTN	EED	TBX6
PFN1	EPHA1	ODF3B
PNPLA6	EPHA1-AS1	RGS14
PON1	EPHB4	C1orf106
PON2	FAM131B	LTBR
PON3	FERMT2	IQCB1
PRKAR1B	GAL3ST4	MIR1204
PRPH	GPSM3	HBS1L
PSEN1	HESX1	WWOX
SCFD1	HLA-DPA1	MAPK1
SETX	HLA-DQA1	DLEU1
SIGMAR1	HLA-DRA	CYP24A1
SMN1	HLA-DRB1	DDX6
SMN2	HLA-DRB5	PUS10
SOD1	HMHA1	ETV7
SPG11	HS3ST1	ZNF438
SQSTM1	IGSF23	PDE4A
SS18L1	INPP5D	ELMO1
TAF15	INPPD5	NCOA5
TARDBP	IQCK	LOC285626
TBK1	KAT8	CARD11
TMEM106B	MAF	FOXP1
TREM2	MS4A2	SLC6A16
TUBA4A	MS4A4A	LINC01108
UBQLN2	MS4A6A	PHGDH
UNC13A	MS4A7	HHEX
VAPB	MTCH2	IRF8
VCP	NDUFS3	RAD51B
ZNF512B	NUP160	PHLDB1
	NYAP1	CTSH
	PICALM	IKZF3
	PILRA	ESPN
	PSMB8	MIR548AN
	PSMB9	EOMES
	PSMC3	TGFBR3
	PSMC5	C7orf72
	PTK2B	ZNF365
	PVRL2	FCRL3
	RELB	SOCS1
	RIN3	PLEK
	SCIMP	CD48
	SLC24A4	SLC9B1
	SORL1	ZNHIT3
	SPI1	JAK1
	STAG3	LCK
	STYX	IL2RA
	SUZ12P1	TRAF3
	TOMM40	MTHFR
	TREM2	SOX8
	UNC5CL	ANKRD55
	WDR18	GFI1
	WWOX	SATB1-AS1
	YOD1	TCF7
	ZCWPW1	MAF
	ZKSCAN1	SLC2A4RG
		VANGL2
		WWOX
		NR1D1
		BATF3
		MYBPC3
		ATXN1
		JADE2
		STAT4
		PITPNM2
		BATF
		PRNCR1
		NDFIP1
		NGRN
		MIR100HG
		MIR4435-1HG
		ETS1
		CBLB
		LOC100130476
		CD28
		LOC100129203
		PDE3B
		LINC00603
		MERTK
		PRDX5
		AFF1
		JAZF1
		TXK
		LRRC34
		LOC100505625
		LEF1
		TYK2
		SPRED2
		TET2
		SH2B3
		MALT1
		NCF4
		CSF2RB
		ABI3BP
		GATA3
		C7orf72
		BCL9L
		TRIM14
		FUCA2
		TNIP3
		MAP3K14
		ERG
		HOXA1
		BCAS1
		INTS8
		ASF1A
		CXCR4
		ALPK2
		TNFRSF1A
		ADCY3
		CDHR3
		LBH
		TRIM71
		RHOH
		ZNF767P
		CD86
		THEMIS
		LOC100129203
		FRMD6
		DRAP1
		ZBTB38
		IGSF23
		SLAMF1
		RUNX3
		RCOR1
		LOC152225
		SYDE2
		SAE1
		ZC3HAV1
		CD200R1
		KCP
		CLEC16A
		NLRC5
		BCL6
		DLEU1
		SMARCA4
		UBXN6
		TOX2
		RRAS2
		LOC101929282
		ENTHD1
		LIMK2
		IFITM3
		LPP
		LOC100506457
		ZBTB7B
		EPPK1
		PLXNC1
		LY86
		SLC30A7
		CD226
		CHST12
		TNFAIP8
		FAM69A
		PRR5L
		CNR2
		CAMK2G
		GRB2
		IL12A-AS1
		B4GALT5

## Sheet: Tab3 - Exc upregulated genes
EXCALL	EXC0	EXC1	EXC2	EXC3	EXC4	EXC5	EXC6
NDUFA4	MTRNR2L1	EIF4A2	MTRNR2L1	XIST	MTRNR2L1	HSP90AA1	HSP90AA1
CALM2	RP11-108E14.1	NDUFA4	RP11-108E14.1	CALM2	HSP90AA1	MTRNR2L1	EIF4A2
EIF4A2	RP11-420N3.2	CALM2	MIR29B1	MTRNR2L1	CCK	EIF4A2	ATP1B1
MTRNR2L1	CLSTN2	MTRNR2L1	LSAMP	EIF4A2	STMN2	SNAP25	HSP90AB1
STMN2	RP11-30J20.1	DYNLL1	CBLN2	NDUFA4	THY1	RTN3	SNAP25
DYNLL1	MAML2	CKB	RP11-191L9.4	RPS14	VAMP2	HSP90AB1	MTRNR2L1
CCK	COL5A2	UCHL1	CLSTN2	ARPP19	CALM2	YWHAB	PCP4
TUBA1B	CDH13	RPL3	ROBO2	TUBA1A	HSP90AB1	CHN1	TUBA1B
TMSB10	HSP90AA1	TMSB10	MKLN1-AS1	RPS27A	NDUFA4	THY1	HSPA8
NGFRAP1	SDK1	TUBA1A	NRP1	DYNLL1	HSPA8	NAPB	VAMP2
GAPDH	LAMA2	NREP	RBFOX3	ENC1	RTN3	VAMP2	GAPDH
HSP90AA1	STMN2	RPL7A	HS3ST2	OLFM1	NAPB	CALM2	CALM2
MDH1	LMO4	TMSB4X	SNX31	TSIX	EIF4A2	STMN2	NDUFA4
UCHL1	RP11-85M11.2	MDH1	VAMP2	RPL34	RPL34	DYNLL1	UCHL1
BEX1	MKLN1-AS1	DUSP6	NRXN3	TUBA1B	DYNLL1	TUBA1B	BEX1
HSP90AB1	ROBO2	GABARAPL2	LARGE	TOMM20	YWHAB	NDUFA4	RPS27A
CALM3	SNTG1	RPS27A	PHACTR1	MDH1	TUBA1B	CALM1	SEPW1
TMSB4X	NPAS1	RPL13	RP11-389O22.1	MEG3	CLSTN2	ATP1B1	RTN3
ATP1B1	VAMP2	MGST3	GRIA1	RPL27	ZMYND8	RPL34	DYNLL1
THY1	LSAMP	SNCA	RP11-867G2.8	CCK	TMSB10	ENO2	ITM2B
YWHAH	ZNF804B	RPL26	MSRA	SEPW1	ENC1	PEBP1	CCNI
UBB	GRID2	UQCRFS1	SEZ6L	COX4I1	ATP1B1	RTN4	EID1
CKB	SEZ6L	OAZ1	RBFOX1	RPL26	TUBA1A	YWHAG	STMN2
VAMP2	SNORD116-29	SEPW1	RP1-90G24.10	NGFRAP1	COX4I1	GAPDH	RPL34
TUBB2A	FLRT2	RPS14	CALN1	VAMP2	TMSB4X	COX4I1	TMEM66
OAZ1	MIR29B1	CAMLG	LDLRAD4	HSPA8	UBB	CAP2	INPP5F
HSPA8	LRRC4C	LDHA	CHN2	TMSB4X	RTN4	TUBA4A	RPL15
PEBP1	AUTS2	HSPA8	RGS6	RPL7A	VSNL1	OAZ1	CKB
SEPW1	PRKCB	HPCA	IGFL4	GABARAPL2	RPL27	CTGF	GABARAPL2
NAPB	MEF2C-AS1	CCK	CNTN4	DUSP6	RP11-108E14.1	CELF4	YWHAB
CALM1	ARHGEF3	GPX4	XIST	RPS23	PEA15	HSPH1	TSPAN7
YWHAB	PDE10A	RPL15	MEF2C-AS1	RPL35A	OLFM1	ELAVL4	THY1
COX4I1	RAB3C	RPL34	PPM1E	UCHL1	RPS14	UBB	PEBP1
ALDOA	SIPA1L3	ALDOA	FGF14	RPS4X	MDH1	SNCA	PGK1
NEFL	CAP2	COX5A	KCNK1	RPL37A	RPS4X	PGM2L1	RPS14
SNAP25	PLXNA4	RPS2	CELF4	BEX1	PRKCB	EID1	CHN1
SOD1	RBFOX1	COX6C	PRKAG2	ITM2B	SNAP25	RPL37A	YWHAG
ENC1	NRSN1	RPS7	FAM135B	NREP	RP11-420N3.2	GNAS	TPT1
ENO2	KLHL29	HINT1	HRK	DLGAP1-AS4	GRIA1	TUBA1A	ALDOA
RPS14	NEB	RPS4X	NRG3	TMSB10	BEX1	ITM2B	STMN1
HINT1	ASTN2	UBB	DGKG	STMN4	GAPDH	NREP	PNMA2
GABARAPL2	PITPNC1	SNCB	FAM155A	RPL15	LMO4	GABRA1	COX4I1
TUBA1A	PRICKLE1	RPL10A	SNORD116-29	CTA-373H7.7	NUAK1	TMSB4X	RTN1
EID1	TFDP2	RPL13A	TMTC1	HINT1	RPS23	TOMM20	ATP5G3
TOMM20	IPCEF1	ITM2B	POLN	TUBB2A	GAP43	HSPA8	NAPB
LDHB	IGFL4	RPS18	DPP10	CKB	TMEM66	IPCEF1	TUBB2A
COX6C	FAM135B	COX7C	KLHL29	RPL3	RPS27A	RPS23	PKM
VSNL1	RP11-436D23.1	ATP5A1	LRFN2	VDAC1	RPL32	NGFRAP1	RGS4
RPL15	SEMA3C	NRN1	CLIP2	CALM3	UCHL1	CACYBP	DSTN
ATP5A1	LINC00632	NRSN1	LINC00969	SLC25A3	NEFL	ARL6IP1	CALM1
STMN1	XYLT1	ATP5J	TRAF3IP2-AS1	RPL13	CHN1	UCHL1	CCND2
COX7C	KCNQ5	RPS3	XKR6	RPL24	CALM1	RPS14	RPL13
OLFM1	ADAMTS2	MBP	SGK1	RPS12	SOD1	DUSP6	COX6C
TPI1	FAM189A1	PPA1	CTD-2561J22.3	COX5A	PCMT1	NDUFA1	MDH1
CHN1	TENM4	SCG2	AFF3	USMG5	AP2M1	MBP	CRYM
RGS4	PBX1	H2AFZ	NRG1	RPS21	MAN1A1	TSPAN7	TMEM155
DSTN	SFMBT2	PCSK1N	ZBTB16	RPS18	OAZ1	GNAO1	RPL26
ATP5G3	C1orf132	RPL27	XYLT1	SNCA	XIST	CPE	SERINC3
TUBA4A	OPCML	PPIA	FSTL5	RPL10A	RPL7A	RAB3A	NEFL
RTN3	LINC00969	NEUROD6	TMEFF2	LINC00486	RPL35A	RPL27	RTN4
RPL7A	SPHKAP	PCP4	PFKP	TMEM66	BAIAP2	HINT1	COX6A1
MTCH1	DSCAM	EPB41L4A-AS1	SSH2	RPS7	SNCA	COX6C	RAC1
RPL34	ATXN1	NDUFA11	LHFP	RPL31	NPTX1	FGFR1	RPS4X
TMEM66	RORA	RPS13	ADAMTS2	ATP5J	ATP5G3	TPT1	CALM3
SCG5	PART1	TOMM7	OPCML	UBB	VDAC1	ENC1	RAB6B
RPL3	PLCH1	RPS23	RP5-864K19.4	DSE	TPT1	MTCH1	LDHB
SKP1	DSCAML1	SLC25A3	FLRT2	NRSN1	KCNJ6	KLC1	ENO2
SLC25A3	SNORD116-2	RPS21	COL5A2	LDHA	YWHAH	ETV5	NGFRAP1
RTN4	RP1-90G24.10	FAM3C	LINC00478	C11orf87	ITM2B	TPI1	CAP2
TPT1	LARGE	PGAM1	RP11-420N3.2	ALDOA	CALM3	SKP1	COX7C
PPIA	OSBPL3	ETV5	HSP90AA1	ETV5	TUBB2A	INA	OAZ1
YWHAG	SLC35F1	TUBB2A	CNTN6	ATP5G3	NGFRAP1	SOD1	CYCS
CFL1	FHIT	ATP5G3	ARHGAP26	C14orf2	CNR1	SNX10	VDAC1
ARPP19	GRIN2A	STMN4	ZNF385D	MTCH1	SGK1	SEPW1	NDUFA1
ITM2B	PRICKLE2	C12orf57	AGAP1	OAZ1	MBP	OLFM1	RPL3
ARL6IP1	ST8SIA5	IFITM10	KCNMA1	RPS15A	COX7C	COX7C	GPX4
ATP5B	SNX3	FBXO9	ZDHHC14	RPS13	YWHAG	NUAK1	ITM2C
GHITM	LINC00486	NDUFAB1	ELAVL4	COX6C	ARL6IP1	DSTN	SNX10
GPX4	ZBTB16	RPL37A	ST8SIA5	DDX17	RPL31	ARPP19	CPE
RPL13	SPTBN4	RPL12	MEG8	MGST3	USMG5	HSP90B1	DIRAS2
C14orf2	RP5-864K19.4	SUMO2	ANAPC16	RPL32	HSPH1	STMN1	SLC25A3
VDAC1	MSRA	RXFP1	CCDC3	NAPB	COX6C	PRKAR1A	SOD1
RPL27	LRRN2	ETV1	DSCAM	NSG2	SERPINI1	ALDOA	ENO1
RPS27A	NRXN3	RPS3A	LRP1B	H2AFZ	RPL15	EGR1	GNAS
SLC25A4	POLN	ISCU	GRIK4	RPS6	CKB	NAP1L2	PGM2L1
BEX2	ZMYND8	RPL23	MKX	RPS3A	RPL26	NEUROD6	NDUFB11
DNAJA1	KCND2	NDUFA13	CCND3	PGM2L1	COX5A	INPP5F	GABRA1
PFN2	SCAI	EIF3L	THRB	RPS3	RPL37A	LDHA	SCG5
RAB3A	ERICH1-AS1	RPS19	FRMD4A	PSMB6	PFKP	ATP6V1E1	SRP14
ISCU	ARHGAP26	GNG3	AUTS2	MIAT	HINT1	MDH1	REEP5
FTH1	AC091878.1	SMYD2	FHIT	NACA	CAP2	GOT1	UBC
PCSK1N	ANAPC16	GUK1	HTR1E	COX7C	TUBA4A	YWHAH	TUBA1A
GAP43	RTN4RL1	NDUFB2	AC016831.7	RPL30	NDUFA13	CKB	GHITM
AP2M1	CADPS	RPL36AL	RP11-624C23.1	SERPINI1	PDP1	LMO4	UBB
UQCRB	PRKCE	ATP5G1	FARS2	AASDHPPT	MEF2C-AS1	APP	VPS35
LMO4	FRMD4A	NDUFB11	RXFP1	SUB1	RPH3A	RPL24	BEX2
PKM	CCNI	RPL4	TCERG1L	NDUFB2	FAM65B	REEP5	TRIB2
RAC1	GABRB3	UQCRQ	GPATCH8	SLIRP	RPL24	CAMLG	SERPINI1
LDHA	SNORD115-32	JUN	AC092661.1	RPL12	CACYBP	HIST1H4C	AP2M1
CACYBP	EIF4A2	C11orf31	ADAMTS16	RPL14	PCSK1N	CNRIP1	MTCH1
ATP6V1E1	GABRA1	RPS12	ELAVL2	MOAP1	RPS20	RAC1	NAP1L2
YWHAZ	CUX2	SFPQ	AK5	NDUFC2	NSF	RCAN2	ETV1
NRN1	GABRG3	RPSA	KCNQ5	NDUFAB1	ALDOA	RNF220	TMEM35
SNCA	RBFOX3	NDUFC2	RP11-266O8.1	COX7A2	KCNK1	BEX1	TOMM20
COX6A1	CACNG2	FAM98A	KCTD16	SOD1	TOMM20	RPL5	GRINA
INPP5F	TRHDE	SERPINE2	SGSM1	RAB3A	HSPA5	DNAJA1	RAB3A
CYCS	KAZN	RPS16	PACS1	PEA15	ENO2	PPP3R1	ACTG1
RPS23	DOCK4	RHEB	CDH22	RPL5	NEUROD6	EIF1B	2021-09-07
ACTG1	PPM1E	NPM1	PTPRT	PCMT1	PGM2L1	TUBB2A	RPS23
USMG5	CNTNAP2	RPS9	ST6GALNAC5	NDUFV1	INPP5F	VPS35	HINT1
SRP14	ELAVL4	PSMA6	SORCS1	RPL6	RPS15	RPL23	SNCA
ATP5J	ZNF385D	RPL6	RP11-739G5.1	TUBA4A	NME1	MOAP1	RAN
SNX10	SGCZ	TMEM155	MKLN1	RPS15	PRICKLE1	RPS4X	RPS21
UQCRH	HIVEP3	EIF3K	LDB2	PCSK1N	RPL5	CRYM	RPL6
PSMA7	NUAK1	RSL24D1	RAB3C	GPX4	TCEB2	ARPC1A	LDHA
ARL6IP5	LPP	RPL23A	NKAIN2	FRA10AC1	CPE	ARF3	ISCU
AASDHPPT	LDB2	MAL2	HS3ST5	PART1	MTCH1	SNX3	TAGLN3
2007-09-01	SNORD116-8	PRDX5	AC114765.1	ELMOD1	DNAJA1	RPL7A	COX7A2
GNAS	KCNJ6	GAS5	ABHD3	BRK1	GRID2	RPL15	RPL24
RAB6B	KCNMA1	HOPX	WWOX	ATP5O	HIST1H4C	VSNL1	RPL4
PGM2L1	LDLRAD4	ACYP2	PTPRE	FAM3C	TPI1	COX5A	ATP5J
KLC1	PHACTR1	RPL30	FRAS1	SEC31B	SNED1	RAB6B	PFN2
MOAP1	AIG1		RP11-478B9.1	TPT1	SKP1	PNMA2	CACYBP
MORF4L1	WBSCR17		LRRN2	RPS9	XYLT1	C7orf41	ARL6IP1
UBC	POU6F2		NAPB	CDC42	ATP5J	RPH3A	CHCHD2
CCNI	NRG1		STMN2	TMEM14A	KLC1	CALM3	NDUFB2
NDUFS5	CDHR3		LINC00632	TOMM7	LY6H	CFL1	PPIA
RPL5	YWHAG		KHDRBS3	SCG2	ATP5E	SLC17A7	C14orf2
ATXN7L3B	SNORD115-33		ACACA	RPL23	PKM	RAN	ATP5B
RPL35A	CA10		FBXL20	RPL13A	PART1	2021-09-07	MGST3
EIF1	CALN1		LMO4	RAB3C	PEBP1	ATP6V1A	ATP5H
TSPAN7	NRG3		RALYL	EPHB6	C16orf45	GABBR1	ATPIF1
RAN	FRAS1		KSR2	ATP5A1	RPL3	C14orf2	SEC62
TAGLN3	MKLN1		PART1	C1orf52	SCG5	NPTN	ATP5A1
RPS4X	MAN1A1		CNNM2	UQCRQ	SLC17A7	ATP5E	NAP1L5
COX5A	CBLN2		KCNC2	ATP5E	RPL38	CYCS	RPL35A
RPL24	FGF14		IPCEF1	CDH13	PSMA7	RPL35A	DYNLRB1
NDUFA1	TMEM178B		PBX1	CAMLG	UQCRH	PPP2CA	ALDOC
NAP1L2	XKR6		PID1	RASGRF2	CHGA	GAP43	CTSB
REEP5	NTRK2		PRICKLE2	GAS5	UQCRB	PMEPA1	PRDX2
CPE	RP11-191L9.4		ZMYND8	PCP4	CFL1	GABARAPL2	ETV5
ATP6AP2	CUX1		SYP		ATPIF1	TSPAN13	RPL23
C16orf45	CPNE4		PRKCB		NRSN1	LMO3	SCRN1
PNMA2	SNORD115-34		CTNNA2		LSAMP	TMSB10	MRFAP1
FXYD6	GAP43		CERS4		FXYD6	EIF4G2	TOMM7
NDUFA5	KCTD16		GFOD1		SEPW1	RPS21	TMEM183A
ATP5E	RP11-624C23.1		C1orf132		MOAP1	PSMA7	CHCHD10
ATPIF1	HSP90AB1		WBSCR17		SLC25A6	ATP5A1	NPM1
PGK1	PGM2L1		SLIT3		GABARAPL2	C16orf45	TMEM59L
SERINC1	FAM155A		LHFPL2		RPL23	SYT4	ATP5O
GABRA1	LRP1B		CLASP1		DLC1	TMEM66	SLC25A5
RPS15	SNORD115-15		HMGB1		EID1	NDUFS5	RBX1
HSPH1	CTC-340A15.2		CTB-113D17.1		RGS4	MORF4L1	PSAP
ATP6V1G2	SORCS1		DNAH6		RPS16	CLTC	NAP1L3
GUK1	NEFL		DLGAP1		RPS21	SLC25A4	NDUFC2
PRKAR1A	YWHAH		RP11-14N7.2		AASDHPPT	NR4A2	RPS16
RPL23	UNC5D		PEX5L		EIF1	ATP5G3	SLC25A4
TCEB2	AFF3		CCNY		NRN1	PPIA	RPL27
MLLT11	MIAT		CACNG3		RPS7	RPS15	ATP6V1G1
SNCB	GRM3		GRID2		HS3ST2	SERINC1	ATP2A2
BEX4	CALM2		KAZN		CAMLG	SEZ6L2	NDUFS2
SLC25A5	YWHAB		SNED1		RPL13A	RPS20	ATP1A1
ATP1A1	PTPRT		SPHKAP		UGP2	CDC42	NANS
ENO1	RORB		SPTBN4		RPL13	RAP2A	NRN1
SNX3	TTN		ZBTB8OS		RAB3A	SLC25A3	UQCRQ
RPL4			SNHG5		NACA	NCALD	VSNL1
COX5B			MAN1A1		SLC25A3	CCK	COX8A
RPL37A			DDAH1		ATP5A1	PRKAR1B	SERINC1
RPS21			CORO2B		RPS12	SNCB	USMG5
UQCRQ			ERICH1-AS1		PTGES3	RAB3B	RPS6
EIF1B			CDR2		PPIA	RPL31	BEX4
CAP2			PRUNE2		RPS25	B3GAT2	RPS20
SUB1			EXT1		NDUFS5	UQCRQ	PLEKHB2
PEA15			KCNB2		NDUFB10	RPL26	RFK
DYNLRB1			RAB27B		HSP90B1	G3BP2	ATP6AP2
SYT4			ATXN1		PRKAG2	RPS27A	MOAP1
ATP5O			SNORD115-32		CYCS	PNMAL1	ATXN7L3B
PCMT1			EFNA5		SLC25A4	AASDHPPT	ATP6V1G2
NSF			LIMCH1		RPS29	RPL38	CCT3
COX6B1			GRIP1		PNMA2	SV2A	GABARAPL1
ACTB			CDHR3		RPS6	ATP5L	TCEB2
SCOC			AC067956.1		NAP1L2	ATP6V0B	CDC42
CHCHD10			RERE		RPL19	SCN2B	SNRPD2
RPS6			SV2B		RPS13	RPL19	RPL10A
SERPINI1			KCNQ3		PPP2CA	MTPN	RPL14
GOT1			MICAL2		COX6A1	ATP5I	RPL19
UGP2			TAOK1		NDUFB2	SATB1	ATP6V1B2
PRDX5			CADPS		2021-09-07	ATP5G1	NREP
RTN1			PLCB1		RPL10A	BEX4	PPA1
TUBB4B			PDE4D		MIR29B1	ARL8B	NDUFA12
SLC25A6			PLEKHA1		PFDN5	NDUFA3	MORF4L1
LINC00657			ASTN2		RPL4	AP2M1	RPL7A
RPS13			PRKCE		REEP5	LY6H	TPI1
PPP2CA			SPATA22		STMN1	ATP6AP2	UQCRFS1
PSAP			RAP1GAP2		RPL35	PAIP2	RPLP0
VPS35			ENC1		ATP5L	SCOC	LRPAP1
SERINC3			AC091878.1		ATP6AP2	VDAC1	SKP1
MAP1B			PRKCA		TMEM59L	RPL3	ENC1
SEC62			NTM		TAOK1	RPL13	RRAGA
PDP1			CAMK1D		SCG2	NSF	ACTB
ARL8B			MICAL3		DCC	PCP4	NDUFS5
ATP6V1A			COL24A1		RPS11	REEP1	NDRG4
RPL26			SOX5		TPM3	NDUFA5	CCDC104
PJA2			FRMPD4		FAU	PFN2	RPL13A
NDRG4			SSBP3		UQCRQ	PCSK1N	PSMA7
YWHAE			MCTP1		PGRMC1	RPL32	PSMB6
NAP1L1			DIAPH2		RPL14	RPRM	ARL8B
ATP2A2			CELF2		MYEOV2	GHITM	ARPP19
HSP90B1			SMYD3		RPL27A	UBL5	PCSK1
NDUFC2			TFDP2		COX5B	NAP1L5	UQCRB
NRGN			PLXNA2		RPS18	RPLP2	GNAO1
NEFM			CPNE4		RPS19	ATP5J	PDHA1
SPARCL1			CHSY3		PEG10	RGS4	OLFM1
PRNP			GULP1		RPL30	XIST	BAALC
BASP1			SHFM1		MKLN1-AS1	NRN1	FEZ1
SYT1			SLC35F3			VCAN	APLP2
ATP6V1B2			TLN2			MGAT4C	EIF1
NAP1L5			CPEB3			RPS12	NDFIP2
MAP1LC3B			OPRM1			PCSK1	PRNP
NDUFB2			ARL15				RPS8
NRSN1			PLXNA4				RPL35
RPL32			DMD				SRP9
PRDX2			HIVEP3				RAD21
CHGA			TMEM232				H2AFZ
NDUFAB1			CTC-535M15.2				NDUFAB1
PSMB6			CHRM3				NDUFA11
STMN4			KCNH7				SCN2B
RAB14			FMNL2				NDUFB4
APLP2			NPAS1				RCN2
COX8A			CACNA1C				BRK1
PAK1			CSMD1				EIF1B
INA			GALNTL6				CYC1
RPL19			HSP90AB1				RPL27A
NDUFB11			PLCH1				NME1
RPL14			SNAP25				CFL1
COX7A2			FGF12				TGOLN2
C7orf41			TSHZ2				PCMT1
UQCRFS1							RPL38
GPM6A							CISD1
CAMLG							HSPA5
HIST1H4C							ATP5G1
CMAS							PRDX5
HSPA5							TMEM70
RPS7							MRPL21
NDUFA13							SULT4A1
RPL13A							TRMT10C
RPL31							NDUFB10
H2AFZ							CUTA
ATP5G1							CAMLG
NME1							PNMAL1
C11orf31							EIF3L
ARF3							RPL11
DIRAS2							VDAC2
LMO3							HSPE1
G3BP2							ARL1
DYNLT3							TIMP2
RPL38							PCSK1N
PTGES3							ACP1
NDUFB10							NDUFB9
UQCR10							LAMTOR5
PFKP							MYL12B
NACA							C12orf57
CISD1							RPL37A
ATP6V1D							2021-09-08
PPA1							NHP2L1
CLU							NDUFS3
DUSP6							NDUFA8
COX7B							EIF5
RPL10A							SPARCL1
PPP3R1							VPS28
GNG3							CPLX1
EIF4G2							SBDS
ATP5L							COX5B
CCT7							ARL6IP5
TMX4							B2M
ATP5H							GAP43
ATP6V0B							PGRMC1
RFK							TMSB4X
TMEM59L							PINK1
GLO1							SNCB
SCG2							AASDHPPT
NHP2L1							PA2G4
ARMCX3							BASP1
MYEOV2							RPS7
RPS16							BEX5
B3GALT2							WRB
CDC42							WDR47
CHCHD2							NDUFB6
MYL12B							ATP6V1A
EIF5							SYT4
PCP4							MLLT11
NPTN							MZT2B
NUAK1							MAP1LC3A
PNMA1							YWHAH
ITM2C							MDH2
PINK1							RPL18
NEUROD6							MAGEH1
ARF1							TMX4
TSC22D1							NEDD8
B3GNT1							NSG1
SCRN1							USP46
SCN2B							CLTA
FAU							APP
TUBB							NGRN
RPS25							RPL30
UBL5							CSTB
TERF2IP							STMN4
GRINA							RPS12
CANX							PREPL
NDUFA11							ACOT7
CREG2							PRDX1
RAB2A							EPB41L4A-AS1
RPL6							FAU
RPS20							UQCRH
RPS3							CCT6A
STMN3							GLO1
ZMAT2							ARF3
RPS8							UBE2N
MGST3							SLIRP
NUCKS1							GNB2L1
OCIAD1							SCG3
RPS18							EIF3H
ALDOC							SMDT1
HLF							NSG2
GABARAPL1							SAP18
GNAO1							MAP1B
NGRN							SVIP
RSL24D1							RSL24D1
SCG3							CREB3
IPCEF1							NT5C3B
RRAGA							IDH3A
ACOT7							SEMA3E
TOMM7							PRPF19
CCT6A							C19orf43
ERLEC1							PNMA1
TXN							KLC1
ID2							G3BP2
ATP6V1F							ARL3
PGRMC1							PRKAR1A
CSDE1							VDAC3
ATP6V1G1							ENPP5
GDI1							GOT1
EPHB6							NAP1L1
NDUFB9							PPP2CA
NREP							NPTN
CLTC							LINC00493
NPM1							SUB1
PCSK1							EXTL2
MTPN							NECAB3
GSTO1							CALR
BTF3							PFKM
RBX1							RPL22
ATP6V1C1							SELM
BCAP31							COX7B
CLSTN1							CSDE1
FEZ1							RPS15
RNF11							DNAJA1
BRK1							RTFDC1
DDX24							GRB2
NDUFA8							CD59
ELAVL4							RPS13
PRKAR1B							YWHAZ
MATR3							SPCS1
RNF187							ITM2A
RP1-78O14.1							RPL8
ARPC5L							ARF1
EEF2							RPS29
RAD21							ATP5F1
PLEKHB2							UQCRC1
SLIRP							RPS15A
BNIP3							C16orf45
RHEB							UGP2
SAP18							ARPC5L
ACTR2							RPL5
RPL11							TMEM167A
CLTA							NDUFS7
PSMC5							DYNC1LI2
ATP5I							FABP3
UBE2V2							ELMOD1
NDUFS3							EFHD2
DNAJA2							EIF3J
DPYSL2							EDF1
SEZ6L2							COX7A2L
NPTX1							SAMM50
TSPAN13							NDUFA13
TMEM30A							BTF3
FKBP2							MOCS2
NAP1L3							RPL32
FAM127A							BCAP31
STXBP1							TSPAN3
TAX1BP1							NSF
TPM3							SNRPD1
PIK3R1							HIST1H4C
VDAC2							EBNA1BP2
RPS19							GPR22
NEDD8							PSMB3
MINOS1							NXPH2
APP							VPS41
MOCS2							ATP6V0E2
RASD1							NRSN1
RPL36AL							FBXW7
NDUFA3							VPS29
RPS2							RPS3A
PSMB5							UQCR10
SNRPD2							PLK2
PSMB4							LSMD1
SET							FKBP2
ATP6V0E2							PFKP
RPL8							TRIM23
RPS12							SHISA4
RPLP1							DYNLT3
PNMAL1							TAF7
GNB1							RHEB
CUTA							SGTB
HSPA4							GPM6A
PEG10							ATP5I
CALR							PARK7
STUB1							STRAP
RPLP2							EPM2AIP1
RAB3C							ATP5C1
SULT4A1							SELK
CHGB							REEP1
PIN1							SNHG8
PART1							DCTN2
PPP1CB							SPRED2
EEF1A1							CCT7
ARPC2							TMEM14A
TGOLN2							EEF1A1
ATP5F1							TXN
PRDX1							UBL5
NAPA							HSPA13
CEND1							MPC2
PRKCB							RPS11
MRFAP1							RPS3
RPL27A							XIST
TMEM70							LINC00641
TMEM155							YPEL5
APLP1							IMP3
ATP5J2							NDUFA3
NUDC							RPL12
ATP5C1							ALAS1
PREPL							PYURF
EIF1AX							COX14
DYNC1LI2							ASNS
RPL37							NDN
TUBB4A							C7orf41
FKBP1A							PUM1
RPS28							CCDC85B
CCT4							NUAK1
YPEL5							RAB2A
RPS29							RPL17
TCP1							IDI1
NDUFB6							COX6B1
2008-09-01							SYT13
EDF1							TCEAL2
POMP							TXN2
AP3M2							WBP2
CNRIP1							RPL37
SPCS1							MGLL
TSPYL1							TOLLIP
PCBP1							ATP5L
RPL35							DRAP1
FAM98A							CMAS
NDUFB4							GNG3
OPTN							B3GALT2
RPL30							AAMP
C12orf57							PSMC3
MBP							PFDN5
CTSB							APLP1
PSMD8							SCOC
VDAC3							SLU7
COX7A2L							C1orf115
NUDT3							MRPS21
SPRYD3							GUK1
EIF3L							SNAP25-AS1
TRIM37							APOA1BP
CHMP4B							LINC00657
DKK3							MINOS1
NDUFA12							NTPCR
RPS11							TTC9B
TSR2							CDK5R1
PARK7							DNAJA2
OTUB1							CLCN4
CCDC85B							CLSTN1
C4orf48							NDUFA9
KIF21A							TUBB4A
AP2S1							TSC22D3
ETV1							ATP2B1
RPS9							B3GNT1
KLF9							MANBAL
DDX1							FTH1
POLR2K							RUNDC3A
PSMD7							GAS7
UQCRC1							PTPLAD1
SLC17A7							PSMA5
TTC9B							RPS25
TCEB1							SLC25A6
HIGD1A							CAMKK2
CCND2							SCAMP1
ZNF365							C21orf33
MAP2K1							HIGD1A
EMC4							HNRNPC
NDUFC1							ELAVL4
MAT2B							GSTO1
ATP6V0D1							DAZAP2
PITHD1							GARS
SUMO2							RPL31
EIF3K							GADD45GIP1
NDUFB5							RPS19
CHMP3							NDFIP1
ARPC3							C1QBP
PGAM1							STMN3
MPC2							NAPA
HOPX							RPS24
TMEM183A							PTMA
SBDS							ACTR6
NSG2							COX5A
PFDN5							EEF2
SYT11							ARPC2
GNB2L1							MAGED1
FAM3C							AHSA1
LAMTOR5							UQCC2
KCNK1							HN1
DCTN3							H2AFY
RPH3A							DNAJC8
C1orf52							SEC11C
TMEM35							COX17
SGTB							FGFR1
CCT3							FAM134B
C1QBP							MAP7D1
GARS							TMX2
COPS7A							UQCRC2
DYNLL2							FAIM2
STRAP							C3orf14
PDHA1							TRIM37
PAIP2							NDRG3
FABP3							RPS28
GRB2							DCTN1
SRP9							LMO4
RALB							POMP
COX14							TUBA4A
TPRG1L							GABRG2
MRPL21							TALDO1
TAF7							PFDN1
FEM1B							NACA
RPL22							USP11
MAP1LC3A							SLC22A17
TCEAL2							FAM213A
ZFAND5							HCFC1R1
UBE2N							NHP2
PTPLAD1							ADSS
ATP5D							MAT2B
EIF3I							KRAS
PSMC3							SEZ6L2
SLU7							SPRYD3
SNN							SYT11
KIF3A							EIF3I
SNAP25-AS1							NDUFAF4
ACP1							PTGES3
HSPE1							OCIAD1
RPL28							TCEAL7
CPLX1							PCBP1
CDK5R1							CEND1
EIF4B							TMEM30A
UHMK1							AP3M2
ATL1							TYW3
NDUFV1							TMEM160
MLF2							PRELID1
NAPG							MRFAP1L1
HSPD1							TIMM13
UROD							TM6SF1
HNRNPK							SMIM12
RPL10							BCAP29
FAM213A							MYL6
C1orf115							GUCY1B3
RPS5							NAA20
GABRG2							CWC15
TUFM							MYBPHL
RABAC1							AKR1B1
COX7A1							ATP5G2
TOLLIP							ST3GAL5
ARPC1A							FAM98A
OLA1							MAP1LC3B
ATP6AP1							SRSF5
CCT5							PTGR1
DNAJC8							SUCLA2
FKBP4							CA11
DCTN1							OLA1
HSBP1							C9orf78
PFKM							WBSCR22
CCT2							ATP6V0B
OAT							ZMAT2
BLOC1S6							MATR3
NARS							NRXN2
CCDC104							SRPK2
PEG3							APBB1
TMEM14A							CD36
PSMB1							BRI3BP
VAPA							CTA-373H7.7
NDUFAF4							ARCN1
CXXC5							JTB
C21orf33							CHGB
CCDC25							SERBP1
NDFIP2							YWHAE
PYURF							EHD3
RPSA							MED31
CCT8							HSPA12A
NEFH							ARF4
RPS15A							SELT
XRCC6							TMEM59
CYC1							PAK1
ATP5G2							ARPC3
GUCY1B3							COX7A1
NKIRAS1							RPS9
LGALS1							HLA-B
ETV5							HNRNPR
ANAPC11							ST13
SSB							PSMB1
USP11							HSPH1
BEX5							TMBIM6
TCEAL1							RAB39B
SUCLG1							INSIG1
LINC00493							ATP6V1E1
TAF13							CCT8
ARPC5							PSMD6
DNAJB6							C6orf1
PFDN1							ATP6AP1
TRMT112							TXNL1
COA3							CHRM2
TTC1							TLN2
EPDR1							ATF4
MRFAP1L1							GNPTG
RPLP0							PJA2
PSMD12							ATP5D
NCOA7							TMSB10
FBXO2							HDGFRP3
RHBDD2							NIPAL3
NDUFB1							TSPAN13
ARL1							H3F3B
MDH2							CFL2
PSMA4							ZFAS1
RCN2							EPS15
WBP2							TUBB4B
CAMK2N1							MAP4
EPB41L4A-AS1							SORL1
NSG1							DHPS
SCD5							BCL11B
RPL12							ARL4C
NDRG3							RNF7
RPL23A							NUCKS1
SMS							PNRC1
BAALC							RPL36
PKIA							RAB14
FXYD7							ARL2
C19orf43							TPRG1L
SUMO3							DHRS7
AC007192.6							RPS18
AZIN1							PRKCZ
GADD45GIP1							IPCEF1
NHP2							RNF187
CTSD							ATP6V1D
ARHGDIG							PPP2R1A
RPL18							SUMO2
WDR47							SLC38A2
SUMO1							CHGA
VTI1B							FAHD1
RPL41
PPID
DSE
PPP3CB
STX1A
COPRS
SLC22A17
SARS
NDUFS7
PLK2
PSMB7
PSMB3
TBCB
UBA52
RAP2A
NDUFB7
DHCR24
ANP32A
SPCS3
CAP1
RAB11A
AMD1
KIAA0408
FAIM2
LRPAP1
RPL9
CDKN2D
SERBP1
SEC31B
KIAA1191
TCEAL7
MAGED1
TKT
CDC37
KLHDC3
ETS2
GPX1
RNF6
CD59
HN1
SH3BGRL3
USP46
NDUFS2
C1orf43
PPP2R1A
VAMP1
BLOC1S2
ARHGEF9
EFR3A
HMGCS1
EIF2AK1
BAIAP2
DNAJC6
TMEM160
MAPK1
C8orf46
RAB1A
TCEAL8
AP1S2
DCTN2
YWHAQ
METTL9
GMFB
LANCL1
SVIP
NECAP1
PSMD2
HNRNPA3
CTB-12A17.3
TMA7
PCDH17
NDUFAF3
UBE2K
EHD3
VBP1
HMOX2
S100A6
DRAP1
RUNDC3A
CAPZB
WSB2
GLRB
2003-09-01
MAL2
EEF1A2
CBX1
MORF4L2
WIPI2
NDUFA6
SELT
C9orf78
C19orf70
RP11-471B22.2
ZMAT3
CLCN4
PTP4A2
MRPS21
RAD23A
SSR3
FKBP3
SV2A
KRAS
HSPA9
FGFR1OP2
WASL
SERF2
PTMS
FAM134B
ASNSD1
RPL36
RALBP1
RPS24
KPNB1
ARL3
QDPR
FLOT1
PA2G4
AES
ATP1A3
JUN
ST13
GS1-251I9.4
DHRS7
SRSF3
PCNP
CLSTN2
C11orf87
PPP1R7
PRPF19
PAFAH1B2
SERPINE2
ELAVL2
TRIM23
SOD2
MYL6
PTMA
PPM1G
PPDPF
CAB39
EIF2S2
FBXL16
RSL1D1
CWC15
FEZ2
MMD
NLRP1
GSTP1
CRYM
NCALD
EPS15
C2orf80
CA11
MCFD2
SCN1B
LY6H
TCEAL4

## Sheet: Tab4 - oligos gene scores
OLIGOdown	OLIGOup	LIMONE0	LIMONE1	LIMONE4	JAKEL1	JAKEL6
FTH1	MTRNR2L1	OPALIN	IL1RAPL1	RASGRF1	RBFOX1	LINC00844
CNP	LRP1B	RNASE1	ANO4	LINC00609	ERC1	RNASE1
FTL	CADM2	CNP	PPP2R2B	SLC5A11	MGAT5	CD9
TXNIP	SLC5A11	FTH1	KIRREL3	MALAT1	CNTNAP2	FTH1
H3F3B	SLC24A2	PLP1	NRXN3	DST	KNOP1	OPALIN
AC105402.4	OTUD7A	CD9	AUTS2	LRRC63	SLC5A11	CBR1
MT2A	XIST	CBR1	CTNNA3	ST18	PCSK6	RGCC
TUBA1A	CNTNAP4	LAMP2	FRMD5	CTNNA3	ACTN2	HINT1
CBR1	PNISR	LINC00844	RNF220	KCTD8	PDE1A	MAL
AL592183.1	NEAT1	EVI2A	EXOC6B	PLEKHG1	RASGRF1	PALM2
MARCKSL1	FHIT	QDPR	PLXDC2	ACTN2	SYNJ2	HEPN1
MAG	PRUNE2	MAG	NCKAP5	ZDHHC20	LINC00609	KIAA0930
SYT11	IL1RAPL1	CSRP1	SLC24A2	RANBP17	PLEKHG1	UBB
FADS1	TTLL7	H3F3B	ENOX1	RBFOX1	NCKAP5	PTGDS
APOD	ZDHHC20	CLDND1	MAGI2	HIVEP3	SNX29	APOD
HHIP	ST18	HHIP	ST18	AFF3	STAT2	PCDH9.AS1
CLU	CA2	GPR37	KCNH8	ABCA6	SAMD12	TMEM258
CLDND1	RNF220	APLP1	PLCL1	NKAIN2	FMNL2	BTF3
OPALIN	NTM	TXNIP	SIK3	MAN2A1	CFTR	HHIP
PLLP	FMN1	MAL	PHLPP1	MACROD2	SLC39A11	CNDP1
MT3	MAGI2	PTMA	ELMO1	RNF220	LMCD1.AS1	SOD1
MAP1A	LINC00609	2004-09-01	DLG2	PLCL1	TTLL5	NDUFA4
PSAP	WWOX	FTL	DLG1	MAGI2	ZFYVE16	CHCHD2
HBB	RFTN2	CRYAB	CADM2	ST6GALNAC3	ANKRD18A	H3F3B
TSC22D4	NCKAP5	GPRC5B	TMTC2	LMCD1-AS1	SLC13A3	CSRP1
GPR37	DLG1	GPM6B	PRUNE2	CDK18	AFF3	DBI
APLP1	ANLN	ERMN	DOCK5	FMNL2	NTM	CD63
TF	UBA6-AS1	APOD	PDE4B	RASGRF2	LDB3	RPS3A
ACTG1	DLG2	TUBA1A	DPYD	PCSK6	SLC25A13	RPL21
2004-09-01	PEX5L	SOX2-OT	PCDH9	FBXO32	SLC6A1.AS1	RPS27A
CD9	CDK18	SEPP1	ANK3	CNTNAP4	FBXO32	PLXDC2
CSRP1	NKAIN2	SCD	DOCK10	NTM	TBC1D12	PALM2.AKAP2
RPLP1	SRPRB	PTGDS	TTLL7	DOCK10	DTNB	PARK7
SCD	BCAS3	ATP1B1	MALAT1	SLC25A13	MEIS1	SRP14
PRR18	ARHGEF10	SPP1	FHIT	NCKAP5	RAB30	NINJ2
GLUL	FMNL2	CALM2	KIAA1598	OTUD7A	PRR5L	CFL2
LINC00844	RP4-630C24.3	PEBP1	NKAIN2	DPYSL5	ZDHHC20	GABARAPL2
VWA1	SRRM2	SYT11	FRMD4B	KCNQ1OT1	LRRC63	PTN
RPL13	SLC39A11	GLUL	RP11-946L20.2	LRP2	PDE4D	CRYAB
TMEM144	RP11-440L14.1	HSPA2	UNC5C	DPYD	RASGRF2	SPCS1
RPLP2	ST6GALNAC3	BIN1	SVEP1	ANKRD36C	SASH1	COX6C
BIN1	CD22	AMER2	OTUD7A	NBPF1	KCNQ1OT1	DYNLL1
CLVS1	DOCK10	PMP22	BAZ2B	SLC39A11	TANC2	COX4I1
RPS8	PPP1R9A	PSAP	CLMN	IL1RAPL1	KCTD8	PCDH9.AS2
RPS6	SRCIN1	PPP1R14A	GREB1L	DLG1	MIR100HG	NGFRAP1
ICK	ERBB4	FADS1	ARAP2	RP4-630C24.3	DSCAML1	COX5B
RPS19	ACTN2	MARCKSL1	ZBTB20	DOCK3	ST18	GSTP1
CKB	MOBP	TSC22D4	CTNND2	BAZ2B	MACROD2	PSMA7
PEBP1	GRID2	HSP90AB1	PDE8A	FAM171A1	DTNA	RPS5
RPS16	FBXO32	TF	ZNF638	PACS2	AGPAT4	PRDX1
RPL18	AC073283.4	2007-09-01	NLGN1	FHIT	HHATL	FAU
RNASE1	DPP6	PLLP	DOCK3	DLC1	AC012593.1	CKB
RPLP0	CPM	TMEM144	CCDC88A	DLG2	COL16A1	RPL10A
GAPDH	ADAMTSL3	CFL2	ANK2	SAMD12	CAPN3	RPL30
RPS2	RASGRF1	UBB	PTPRD	PDE4D	NEAT1	ZNF565
TMEM165	HERC4	ITM2B	DNM3	CHN2	SOBP	PPA1
RPL13A	BAI3	VWA1	PALM2	STAT2	PPP1R12B	NDUFS5
LAMP2	DOCK3	SUN2	L3MBTL4	NEAT1	DLC1	TOMM7
ACTB	MACROD2	PLA2G16	MYO1D	NEK1	ATP10B	RPL7
ITM2B	PDE4D	RPS6	CLASP2	AGPAT4	RNF220	TALDO1
FAM107A	ARHGAP22	RGCC	2001-03-01	HECTD4	FGD4	STARD13
FAM107B	DIP2C	SEPW1	RP11-3L8.3	GPHN	CEP170	FTL
ALDOC	HSP90B1	FEZ1	CDC42BPA	SNX29	CCNY	RPS4X
NCL	FTX	LAMP1	DIP2C	DNM3	GNG7	PLPP2
ARF1	GPI	ENDOD1	NPAS3	TANC2	DOCK3	RPL11
MIR219-2	RP11-3L8.3	EDIL3	SAMD12	PLA2G4C	USP31	SKP1
RPS18	APOLD1	CLIC4	BPTF	TTLL5	ZDHHC14	CUTA
RPL3	PPP2R2B	DPYSL2	TCF12	FRMD5	UBA6.AS1	PEBP1
NENF	AK5	NDRG1	FRYL	CTC-529P8.1	TANC1	TPPP3
NUCKS1	LUC7L3	RTN3	C10orf90	PIEZO2	IQCJ.SCHIP1	ATOX1
MCAM	PLA2G4C	RPLP1	AGAP1	MAP7	MAP3K7	2004-09-01
INSIG1	ANAPC16	PTN	DOCK4	FTX	FAM171A1	COX7A2
ENO1	PLCL1	RPLP2	ERBB2IP	SLC25A29	PIEZO2	RPS6
ENDOD1	SORCS2	SLC12A2	DIP2B	AKAP9	ADAM10	RPL10
ZNF146	DSCAML1	RPS8	ANKRD36	MAP4K4	PLCL1	B2M
PLA2G16	MAN2A1	PRNP	FBXL7	NEGR1	DPYSL5	RPL7A
SLC11A2	FRMD5	CALM1	AC012593.1	ARHGAP21	LRP2	ANO4
SEPW1	ELMO1	GNAI1	WWOX	HERC4	BAIAP2L2	ARL6IP5
SCARB2	HIP1	OMG	QKI	MVB12B	MYO1D	EIF1
UBC	ZSWIM6	HSP90AA1	AK5	SYNJ2	MAGI1	RPSA
CD81	CDKL1	CNDP1	SLC44A1	LDB3	MAN2A1	RPL13A
RPL37A	DOCK5	NENF	PLD1	MYO1E	MVB12B	POLR2I
MXI1	AGAP1	ARL6IP5	LAMA2	MOBP	CNTNAP4	NDUFB7
SBDS	PHLPP1	GAPDH	TMEFF2	BAI3	ASPA	RPL19
RGCC	MVB12B	RPL13A	AKAP6	BPTF	ITGA2	RPL8
GSTP1	SLC25A13	AMD1	RP11-81H3.2	ELMO1	FAM13C	PHYHIPL
EIF1	MAML2	EIF1	KIF6	MGAT5	GLDN	LINC01608
TMBIM6	TLN2	RPS15	SH3D19	BOD1L1	MEGF10	PSMB1
RPS12	LSAMP	NDRG2	ARHGAP21	SCAPER	DYNC1I1	C6orf48
PTN	NEGR1	ACTB	PDE1C	MYO1D	IQGAP1
RPS5	ARGLU1	STMN4	LINC00639	ATP9B	SLC25A29
CNBP	HIVEP3	TTYH2	PTK2	SHROOM4	CDK18
AQP4	LINC00639	FAM107B	SHROOM4	SPATA6	RAD51B
CIRBP	MAPT	SCARB2	MAP7	PKP4	MAP7
FAU	RP5-864K19.4	RPS16	PTPRK	CNTNAP2	IGSF11
RPL11	RP11-298D21.1	SEC62	CLDN11	SOBP	C10orf90
CFL2	CHKA	FAU	PTBP2	ANKRD36	RNF144A
SEMA3B	SNAP25	RPL19	TJP1	PDE1A	EPB41L2
LMNA	KCNQ1OT1	RPL11	FMNL2	PEX5L	PPP2R2B
RPL10A	LPHN3	CLU	GPHN	RBM25	TLN2
RPS25	CPQ	NCL	SSH2	ARHGAP22	ABCA5
GFAP	SGIP1	TMBIM6	ERBB4	DTNB	SGMS1
RPS15	ATM	RPL13	BCAS3	NAV2	CDH20
CLIC4	RP5-921G16.1	OLIG1	ABCA8	CCDC88A	PEX5L
MAL	PCSK6	CKB	UBE2E2	SRRM1	FRMD4B
CDH19	HSP90AA1	RDX	DSCAML1	PHACTR1	CORO2B
ITM2C	KCTD8	ACTG1	PPM1H	MACF1	NEGR1
HEPN1	FAM13B	RPS19	ATXN1	AC012593.1	SH3KBP1
CST3	LRRC63	FAM134B	ZNF536	MAGI1	DLG1
RPL19	ATXN1	RPL18	DOCK9	KIF21A	TESK2
TUBB2B	PRKX	SERINC1	SH3GL3	ATM	SLCO3A1
RPL30	RBFOX1	CIRBP	CERCAM	CSPP1	SNCA
HTRA1	FAM171A1	NUCKS1	NCAM2	PLEKHH1	TMEM165
MYL6	SMYD3	UBC	CCP110	LRP1B	STK39
TROVE2	ARHGEF7	COX4I1	CNTNAP4	MBD5	CHN2
RPL15	CAMKMT	SRP14	LINC00609	DTNA	GSK3B
BCAT1	NEK1	DYNC1I2	ARHGEF10	ZDHHC14	MOB3B
AHCYL1	TANC2	CANX	RP3-399L15.3	C10orf90	PSEN1
RHOB	RP11-161M6.2	RPS11	FCHSD2	KIF5C	DPYD
TMEM258	PDZD2	MIR219-2	SLC5A11	DSCAML1	DOCK10
RPL8	HCG17	NECAB1	MAP4K4	RPS6KA5	ST6GALNAC3
RPS11	ZBTB16	RHOU	KLHL32	PRKCA	GAB2
RPL35	RASGRF2	MTDH	LIMCH1	MAPRE2	FAM49B
CD63	ABCA6	APP	RBM25	NASP	ZNF708
PTTG1IP	STMN2	CTNNA1	SLAIN1	NKTR	SPATA6
LAMP1	COMMD10	SLC31A2	GRID1	RP11-284M14.1	PREX2
HNRNPK	DPYSL5	B2M	STARD13	IQCJ-SCHIP1	NKAIN2
LARP6	PRKCA	TMEM66	SLCO3A1	UBE2E2	ANKH
PPFIA2	RANBP17	ENPP2	PEX5L	PRRC2C	MAPK10
HSPA2	ANKRD36C	CCP110	PKP4	SLAIN1	CCDC91
TMTC4	RAD51B	RPL37A	ROBO1	FRYL	RALGAPA1
GNB2L1	STAG1	CAMK2N1	DMD	IWS1	ZCCHC7
TMEM106B	TFDP2	RPS14	ANKRD36C	PRUNE2	QKI
ENAH	KCNK1	EID1	SLC39A11	PPP1R12B	SPIN1
FAM73A	HSPH1	REEP3	NAALADL2	RASGRP3	LRRTM3
PGRMC1	RP1-223B1.1	RPL38	HECW2	CEP290	PXK
C21orf91	MKLN1-AS1	PPFIA2	LUC7L3	LGR5	DST
ATOX1	PAQR8	TACC1	PXK	SRCIN1	PLEKHH1
CD47	CORO2B	MFSD6	ZEB2	MYO9B	SHROOM4
RP11-509J21.1	PLD5	MOG	FUT8	ITGA2	SSBP2
IL6ST	ATG7	SEMA3B	APBB2	USP47	FTX
ADAMTS18	PACS2	RNF13	FNBP1	MAPK10	USP32
LRP6	RP11-166D19.1	FAM73A	DOCK1	BDP1	RCAN2
KHDRBS1	SHFM1	TERF2IP	PLEKHH1	QKI	HECTD4
PTPDC1	WDPCP	FAM177A1	TBC1D5	WWOX	TSPAN5
TM9SF3	PLEKHG1	CDH19	ZDHHC20	SACS	ZKSCAN1
ELOVL5	CNTNAP2	TMTC4	HIP1	AMPD3	MAP4K4
DNM1L	L3MBTL4	MXI1	ASPA	RAD51B	PRKCA
SCG3	CSMD1	NIPAL3	RFTN2	AKT3	CTNNA3
	ZNF365	YWHAB	NFASC	EPB41L2	KIDINS220
	BCL2	ITGB8	CACNA2D1	BCAS3	TTLL11
	SEMA5A	YWHAE	PNISR	SASH1	SESN1
	VSNL1	OCIAD1	PTPN13	ZNF638	NT5DC1
	KAZN	SLCO1A2	CEP290	ADAM10	NRXN3
	GRIA4	KTN1	LMCD1-AS1	TANC1	NASP
	CTNNA2	LPAR1	COL4A5	PNISR	S100B
	TAOK1	SMARCA5	KCNMB4	LUC7L3	UBE2E2
	DSCAM	HSP90B1	CNTNAP2	KMT2C	CDKAL1
		DDX24	RERE	DOCK5	SH3TC2
		PTP4A2	PIEZO2	DYNC1I1	PPFIBP1
		BNIP3L	KLHL4	TBC1D5	MYO1E
		DNAJB2	NEAT1	USP34	WSB1
		SPTLC2	CDK19	ATP10B	ARHGAP21
		RP11-946L20.2	GAB1	SYNE1	PKP4
		RP4-613B23.1	CPQ	ATP8A1	DLG2
		UBXN4	ST6GALNAC3	SGIP1	PADI2
			CDK5RAP2	TTLL11	SMURF1
			MYO1E	TMEM63A	FHIT
			EVA1C	MYO5A	RSRP1
			NSMCE2	UACA	LPP
			VRK2	GOLGA4	KIF5C
			DAAM2	CEP170	MOBP
			DLC1	COMMD10	LINC00882
			TRIM2	SGCD	BTBD9
			WDPCP	KNOP1	AKAP9
			GARNL3	AC073283.4	CBFA2T2
			MKLN1-AS1	MLLT4	CTTNBP2
			HIPK2	CDKAL1	DNM3
			ANKIB1	SSBP2	GAB1
			NALCN	GRID1	WDFY2
			ATM	NCOA7	BAZ2B
			MAN2A1	NT5DC1	RPS6KA5
			SCAPER	MYCBP2	MAGI2
			CD22	ERC1	PHACTR1
			CDH20	GAB2	MBD5
			GAB2	CD22	JAZF1
			USP47	SPIDR	PLPP1
			USP32	AGTPBP1	NSMCE2
			NCOA7	DMXL1	KIF21A
			FAF1	RP4-717I23.3	NFE2L2
			FAM13B	UGGT2	C20orf194
			MYO6	FAM178A	APBB2
			ZFYVE16	KIDINS220	ITCH
			ELF2	SYNDIG1	LGR5
			GNAO1	RALGAPA1	KLF7
			ZSWIM6	KIAA1109	PCDH9.AS2
			MAP4K5	C20orf194	MOG
			PDE1A	WDPCP	PRUNE2
			SLC22A15	SLTM	BBS9
			ASH1L	PREX2	PDE8A
			PARK2	CLASP1	FAR1
			TRPC4AP	PSEN1	ARHGAP22
			ENOSF1	ZNF652	HS3ST5
			UVRAG	ZFYVE16	OTUD7A
			USP34	PBRM1	TRPS1
			USP54	COL4A5	POGZ
			COBL	AIG1	AAK1
			LRRC7	CBFA2T2	SERPINI1
			PSME4	TTC14	MACF1
			SFSWAP	TBCK	RAPGEF5
			SDCCAG8	RBM6	BCAS1
			ATRX	SLC13A3	HERC4
			MAPT	ATRX	ACYP2
			C9orf3	TBC1D12	DOCK5
			AGTPBP1	ELF1	SUPT3H
			PPFIA2	ARHGEF7	MICAL3
			RNF130	RAD50	DICER1
			NKTR	FAM63B	PDE4B
			PPP1R21	MPDZ	FRMD5
			KIF13A	MDN1	LRRFIP2
			CALD1	CCNY	MLLT4
			MICAL3	U2SURP	MAPRE2
			BACH2	ARGLU1	SEMA5A
			SIPA1L1	PCM1	MITF
			AP3B1	CEP350	UVRAG
			ITSN2	VPS13B	DMXL1
			ZNF280D	PHIP	KIZ
			MYO5A	TTC3	ANKRD36C
			POLR2F	UPK3B
			NEO1	MICAL3
			BAI3	FAM172A
			KNOP1	ANKRD11
			SRCIN1	KANSL1L
			ZHX2
			GOLGA4
			PHIP
			RABGAP1L
			CPB2-AS1
			PPP2R3A
			ACYP2
			CHD7
			SPATA6
			RALGAPA1
			PKD2
			CDC14B
			FTX
			BDP1
			EPS15
			SLC9A9
			ZNF37A
			KMT2E
			INVS
			HIBCH
			TSPAN5
			DTNB
			PEAK1
			CHKA
			SGK1
			ARID4B
			JAKMIP2
			HERC1
			GRM3
			KIF13B
			AHI1
			MPHOSPH8
			SLTM
			UBE4B
			STRN
			PPP1R9A
			PCM1
			LINC00883
			RBM6
			DNAJC6
			TNRC6B
			IWS1
			ANKRD28
			TULP4
			SH3TC2
			CTD-2049O4.1
			SYNDIG1
			ADAM10
			MBD5
			MIR181A1HG
			SRRM2
			PPP1R16B
			LRRC63
			FOLH1
			CLASP1
			PHACTR4
			DLEU2
			RASGRF2
			CHD2
			HS3ST5
			NEK1
			CDK13
			COLGALT2
			FTO
			JMJD1C
			DENND4A
			CTC-529P8.1
			BOD1L1
			JPX
			FNBP4
			FAM178A
			TP53TG5
			LPPR1
			MEIS2
			SLC22A23
			C20orf194
			VPS13B
			NCOR1
			SPTBN1
			FOXP1
			SNX29
			AKT3
			KIAA2026
			ARGLU1
			U2SURP
			RAD50
			ITFG1
			XRN1
			SPECC1
			DIXDC1
			TTC17
